# Supplementary material for: Effects of the Wheat Crab Model and the Pond Culture Model on the Growth, Metabolism and Intestinal Microbiota of the Chinese Mitten Crab (Eriocheir sinensis)
Source: Microorganisms. 2025 Oct 19;13(10):2396. doi: 10.3390/microorganisms13102396 (PMC12566014; doi:10.3390/microorganisms13102396)
Supplement: Supplementary file 1 [file microorganisms-13-02396-s001.zip]

Archive with 1 entries (1 files):
- microorganisms-3878138-supplementary.pdf
